# Supplementary material for: Exploring MAPK and mTOR Pathways in Feline Thyroid Tumors
Source: Vet Sci. 2025 Jun 24;12(7):617. doi: 10.3390/vetsci12070617 (PMC12298209; doi:10.3390/vetsci12070617)
Supplement: Supplementary file 1 [file vetsci-12-00617-s001.zip]

Archive with 1 entries (1 files):
- vetsci-3662989-supplementary.pdf
